# Supplementary material for: Papillary thyroid microcarcinoma and papillary thyroid carcinoma: Clinical characteristics and stratification of treatment strategies
Source: PLoS One. 2025 Jul 9;20(7):e0327423. doi: 10.1371/journal.pone.0327423 (PMC12240312; doi:10.1371/journal.pone.0327423)
Supplement: S1 File — (XLSX) [file pone.0327423.s001.xlsx]

## Sheet: Sheet1
Group	sex	age	Location of tumor	TNM stage	Maximum tumor diameter(cm)	TI-RADS classification	BRAFV600E mutation	Cervical lymph node metastasis	Multifocality	Capsular invasion
Group 1	2	56	2	T1bN0MX	1.1	4A	1	0	1	0
Group 1	2	54	1	T1bN0MX	1.1	4C	1	0	1	0
Group 1	2	51	3	T1bN0MX	1.1	5	5	0	2	1
Group 1	1	42	2	T1bN0MX	1.2	5	5	0	2	1
Group 1	2	48	2	T1bN0MX	1.2	5	1	0	2	0
Group 1	2	45	1	T1bN0MX	1.2	5	0	0	1	1
Group 1	2	31	3	T1bN0MX	1.2	4A	5	0	2	0
Group 1	2	60	1	T1bN0MX	1.3	4C	5	0	1	0
Group 1	2	47	3	T1bN0MX	1.3	4C	5	0	2	0
Group 1	2	25	3	T1bN0MX	1.4	5	1	0	2	0
Group 1	2	53	3	T1bN0MX	1.4	4C	5	0	2	0
Group 1	1	47	2	T1bN0MX	1.5	5	1	0	1	0
Group 1	2	55	2	T1bN0MX	1.5	5	5	0	1	0
Group 1	2	40	3	T1aN0MX	1.5	5	5	0	2	1
Group 1	2	26	2	T1bN0MX	2	4C	1	0	1	0
Group 1	2	24	2	T1bN0MX	2	5	1	0	1	1
Group 1	2	33	3	T2N0MX	2.4	4C	1	0	2	0
Group 1	1	58	3	T1bN1aMX	1.1	5	0	1	2	1
Group 1	2	44	1	T1bN1aMX	1.1	4C	1	1	1	0
Group 1	1	55	1	T1bN1aMX	1.1	5	1	1	1	1
Group 1	2	30	3	T1bN1bMX	1.1	5	5	1	2	1
Group 1	2	49	2	T1bN1aMX	1.2	4C	1	1	2	0
Group 1	2	35	3	T1bN1aMX	1.2	5	5	1	1	0
Group 1	2	33	1	T1bN1aMX	1.2	5	5	1	1	0
Group 1	2	47	1	T1bN1aMX	1.2	5	5	1	1	1
Group 1	2	47	1	T1bN1aMX	1.2	4A	5	1	1	0
Group 1	2	59	2	T1bN1aMX	1.3	4C	1	1	2	0
Group 1	2	52	3	T2bN1bMX	1.3	5	1	1	2	0
Group 1	2	36	1	T1aN1aMX	1.3	4A	1	1	1	0
Group 1	1	53	1	T1bN1aMX	1.3	4C	5	1	1	0
Group 1	2	74	3	T2bN1bMX	1.3	5	1	1	2	0
Group 1	2	28	2	T1bN1aMX	1.4	4A	1	1	1	0
Group 1	1	26	2	T1bN1aMX	1.5	5	5	1	2	1
Group 1	2	56	3	T1bN1aMX	1.5	5	5	1	2	1
Group 1	2	59	3	T1bN1aMX	1.5	4C	5	1	2	0
Group 1	2	52	2	T1bN1aMX	1.6	4B	5	1	2	0
Group 1	2	51	3	T1bN1aMX	1.6	5	1	1	1	1
Group 1	2	42	3	T1bN1aMX	1.7	5	5	1	2	0
Group 1	2	36	3	T1aN1aMX	1.8	4C	5	1	2	0
Group 1	1	50	2	T1bN1aMX	1.8	5	1	1	2	0
Group 1	1	27	3	T1bN0MX	2	5	1	1	2	1
Group 1	1	47	3	T3aN1bMX	2	5	5	1	2	1
Group 1	2	50	2	T1aN1aMX	2.5	5	1	1	1	0
Group 1	1	51	3	T2N1bMX	2.8	5	1	1	2	1
Group 1	1	55	2	T2N1bMX	3	5	1	1	1	0

## Sheet: Sheet2
Group	sex	age	Location of tumor	TNM stage	Maximum tumor diameter(cm)	TI-RADS classification	BRAFV600E mutation	Cervical lymph node metastasis	Multifocality	Capsular invasion
Group2	1	67	2	T1aN0MX	0.7*0.6cm	5	1	0	1	1
Group2	1	58	3	T1aN0MX	0.4*0.3	4B	1	0	2	0
Group2	1	35	2	T1aN0MX	0.4*0.3	4C	1	0	1	0
Group2	1	55	2	T1aN0MX	1.0×1.0	4B	1	0	2	0
Group2	1	57	2	T1aN0MX	0.4*0.2	4A	1	0	2	0
Group2	1	53	2	T1aN0MX	0.8*0.6	4A	5	0	2	0
Group2	1	51	2	T1aN0MX	0.5*0.4	4C	5	0	1	1
Group2	1	42	2	T1aN0MX	0.8×0.7	4C	1	0	1	0
Group2	1	58	2	T1aN0MX	0.6*0.5	4A	1	0	1	0
Group2	1	30	2	T1aN0MX	0.5*0.4	4C	1	0	2	0
Group2	1	49	2	T1aN0MX	0.4*0.4	4A	1	0	1	0
Group2	1	55	2	T1aN0MX	0.6*0.5	4A	5	0	1	0
Group2	1	47	2	T1aN0MX	0.7*0.6	4B	5	0	2	1
Group2	1	65	2	T1aN0MX	0.8*0.6	4A	5	0	1	0
Group2	1	36	2	T1aN0MX	0.6*0.5	4C	1	0	1	1
Group2	1	30	2	T1aN1aMX	0.5*0.4	4B	1	1	1	0
Group2	1	47	2	T1aN1aMX	1.0×1.0	4C	1	1	1	0
Group2	1	46	2	T1aN1aMX	1.0*10.8	5	1	1	1	0
Group2	1	23	2	T1aN1aMX	0.9*0.8	5	1	1	1	0
Group2	1	31	2	T1aN1aMX	0.6*0.6cm	4C	0	1	1	0
Group2	1	34	2	T1aN1aMX	0.6*0.5	4C	1	1	2	0
Group2	1	49	2	T1aN1aMX	0.4*0.3	4B	1	1	1	0
Group2	1	36	2	T1aN1aMX	0.4*0.3	4C	1	1	1	1
Group2	1	36	2	T1aN1aMX	0.8*0.6	4A	5	1	1	0
Group2	1	24	2	T1aN1aMX	0.3*0.3	4B	1	1	2	0
Group2	1	67	2	T1aN1aMX	0.5*0.5	4B	5	1	2	0
Group2	1	55	2	T1aN1aMX	0.8*0.4	4C	5	1	2	0
Group2	1	54	2	T1aN1aMX	0.6*0.6	4C	5	1	2	0
Group2	1	52	2	T1aN1aMX	0.5*0.5	5	1	1	2	0
Group2	1	55	2	T1aN1aMX	0.5*0.5	4C	5	1	2	0
Group2	2	53	2	T1aN0MX	0.8*0.4	4C	1	0	1	0
Group2	2	56	2	T1aN0MX	0.5*0.4	4B	1	0	2	1
Group2	2	31	2	T1aN0MX	0.9*0.8	5	5	0	2	0
Group2	2	47	2	T1aN0MX	0.9*0.5	4C	5	0	1	0
Group2	2	47	2	T1aN0MX	0.8*0.7cm	4C	5	0	1	0
Group2	2	35	2	T1aN0MX	0.8*0.6	5	5	0	2	0
Group2	2	42	2	T1aN0MX	0.8*0.5	5	1	0	1	0
Group2	2	50	2	T1aN0MX	0.6*0.5	4B	5	0	2	0
Group2	2	57	2	T1aN0MX	0.6*0.5	4A	1	0	2	0
Group2	2	57	2	T1aN0MX	0.5*0.5	4B	1	0	1	0
Group2	2	59	2	T1aN0MX	0.5*0.4	4B	5	0	1	1
Group2	2	54	2	T1aN0MX	0.5*0.4	4C	1	0	1	0
Group2	2	39	2	T1aN0MX	0.5*0.4	4C	5	0	1	0
Group2	2	39	3	T1aN0MX	0.4*0.4	5	1	0	1	0
Group2	2	35	3	T1aN0MX	0.3*0.4Cm	4C	1	0	2	0
Group2	2	42	3	T1aN0MX	0.3*0.2cm	4A	1	0	1	0
Group2	2	51	3	T1aN0MX	0.3*0.2	4C	5	0	1	0
Group2	2	32	3	T1aN0MX	0.2*0.2	4B	0	0	1	1
Group2	2	40	3	T1aN0MX	0.2*0.2	4B	1	0	1	0
Group2	2	35	3	T1aN0MX	0.2*0.1	4B	5	0	1	0
Group2	2	47	3	T1aN0MX	0.1*0.1	4A	5	0	1	0
Group2	2	61	3	T1aN0MX	0.6*0.6	4C	5	0	2	0
Group2	2	58	2	T1aN0MX	0.5*0.3	4A	1	0	2	0
Group2	2	61	3	T1aN0MX	0.4*0.3	4A	1	0	1	0
Group2	2	60	3	T3aN0MX	0.3*0.3	4B	1	0	1	1
Group2	2	58	3	T1aN0MX	0.8*0.7	4C	5	0	1	0
Group2	2	60	3	T1aN0MX	0.4*0.3	4A	5	0	1	0
Group2	2	54	3	T1aN0MX	1.0*0.8	5	5	0	2	0
Group2	2	52	3	T1aN0MX	0.8*0.6	4C	1	0	2	1
Group2	2	45	3	T1aN0MX	0.8*0.5	4C	1	0	2	0
Group2	2	55	3	T1aN0MX	0.6*0.5	4C	5	0	2	0
Group2	2	46	3	T1aN0MX	0.3*0.3	4C	1	0	2	0
Group2	2	44	3	T1aN0MX	0.3*0.2	4C	5	0	2	0
Group2	2	25	3	T1aN0MX	0.7*0.6	4C	5	0	2	0
Group2	2	39	1	T1aN0MX	0.4*0.3	4A	0	0	1	0
Group2	2	55	1	T1aN0MX	0.3*0.1	4A	1	0	1	0
Group2	2	41	1	T1aN0MX	1.0×1.0	5	1	0	2	0
Group2	2	51	1	T1aN0MX	0.3*0.3	4A	1	0	1	0
Group2	2	46	1	T1aN0MX	0.4*0.3	4C	0	0	1	0
Group2	2	47	1	T1aN0MX	0.3*0.2	4A	5	0	2	1
Group2	2	61	1	T1aN0MX	0.3*0.3	4C	5	0	2	1
Group2	2	24	1	T1aN0MX	1.0*7	5	0	0	1	0
Group2	2	58	1	T1aN0MX	0.8*0.7	4B	1	0	1	0
Group2	2	42	1	T1aN0MX	0.7*0.5	4C	5	0	2	0
Group2	2	50	1	T1aN0MX	0.7*0.5	4A	1	0	1	0
Group2	2	36	1	T1aN0MX	0.7*0.5	5	5	0	1	0
Group2	2	33	1	T1aN0MX	0.6*0.5	4B	1	0	1	0
Group2	2	29	1	T1aN0MX	0.6*0.5	4B	1	0	1	0
Group2	2	60	1	T1aN0MX	0.6*0.5	4C	5	0	1	0
Group2	2	34	1	T1aN0MX	0.5*0.5	4B	1	0	1	0
Group2	2	36	1	T1aN0MX	0.5*0.5	4C	5	0	1	0
Group2	2	46	1	T1aN0MX	0.5*0.4	4B	1	0	1	1
Group2	2	57	1	T1aN0MX	0.5*0.4	4A	5	0	1	0
Group2	2	41	1	T1aN0MX	0.5*0.4	4A	1	0	1	0
Group2	2	39	1	T1aN0MX	0.5*0.3	4A	1	0	1	0
Group2	2	53	1	T1aN0MX	0.4*0.3	4A	5	0	1	0
Group2	2	21	1	T1aN0MX	0.4*0.2	4B	1	0	1	0
Group2	2	27	1	T1aN0MX	0.4*0.2	4C	1	0	1	0
Group2	2	59	1	T1aN0MX	0.3*0.3	4C	5	0	2	0
Group2	2	35	1	T1aN0MX	0.3*0.2	4A	0	0	2	0
Group2	2	59	1	T1aN0MX	0.2*0.2	4C	5	0	1	0
Group2	2	47	1	T1aN0MX	1.0*0.7	4C	5	0	2	0
Group2	2	60	1	T1aN0MX	0.6*0.5	4C	1	0	2	0
Group2	2	45	1	T1aN0MX	0.6*0.4	5	5	0	2	0
Group2	2	34	1	T1aN0MX	0.5*0.5	4C	1	0	2	0
Group2	2	49	1	T1aN0MX	0.7*0.6	4C	1	0	1	0
Group2	2	57	1	T1aN0MX	0.7*0.5	4A	5	0	2	0
Group2	2	58	1	T1aN0MX	0.7*0.4	4A	5	0	2	0
Group2	2	61	1	T1aN0MX	0.5*0.4	4B	1	0	2	0
Group2	2	55	1	T1aN0MX	0.3*0.4	5	5	0	2	0
Group2	2	46	1	T1aN0MX	0.5*0.3	4C	0	0	1	0
Group2	2	40	1	T1aN0MX	0.5*0.4	4A	5	0	2	1
Group2	2	64	1	T1aN0MX	0.4*0.3	4B	1	0	1	1
Group2	2	33	1	T1aN0MX	0.2*0.1	4A	1	0	1	0
Group2	2	37	3	T1aN1aMX	0.9*0.6	4A	1	1	1	1
Group2	2	51	3	T1aN1aMX	0.7*0.6	4C	1	1	2	0
Group2	2	54	3	T1aN1aMX	0.7*0.6	4A	5	1	1	0
Group2	2	23	3	T1aN1aMX	0.7*0.5	4B	0	1	1	0
Group2	2	51	3	T1aN1bMX	0.6*0.5	5	5	1	2	0
Group2	2	33	3	T1aN1aMX	0.5*0.5	5	5	1	1	0
Group2	2	53	3	T1aN1aMX	0.5*0.5	4B	5	1	1	0
Group2	2	43	3	T1aN1aMX	0.4*0.3	4C	1	1	2	0
Group2	2	56	3	T1aN1aMX	0.8*0.7	5	5	1	2	0
Group2	2	27	3	T1aN1aMX	0.7*0.6	4C	5	1	2	0
Group2	2	38	1	T1aN1aMX	0.6*0.6	5	1	1	2	0
Group2	2	35	1	T1aN1aMX	0.6*0.5	4C	5	1	2	0
Group2	2	55	2	T1aN1aMX	0.5*0.5	4B	1	1	2	0
Group2	2	50	2	T1aN1aMX	1.0*0.8	4C	1	1	1	0
Group2	2	46	1	T1aN1aMX	1.0*0.8	5	1	1	1	1
Group2	2	48	1	T1aN1aMX	0.8*0.7	4B	5	1	1	0
Group2	2	51	1	T1aN1aMX	0.6*0.5	4B	0	1	2	0
Group2	2	47	2	T1aN1aMX	0.5*0.3	4B	5	1	2	0
Group2	2	51	2	T1aN1aMX	0.3*0.3	4C	1	1	1	0
Group2	2	36	2	T1aN1aMX	0.5*0.5	4C	1	1	1	0
Group2	2	49	2	T1aN1aMX	0.8*0.7	5	5	1	2	0
Group2	2	37	2	T1aN1aMX	0.5*0.5	4A	5	1	2	1
Group2	2	43	2	T1aN1aMX	0.6*0.5	4C	0	1	1	1
Group2	2	54	2	T1aN1aMX	0.6*0.5	4C	5	1	2	0
Group2	1	41	2	T1aN0MX	0.7*0.3cm	5	5	0	1	0
Group2	1	41	2	T1aN0MX	0.5cm	4A	5	0	1	0
Group2	1	59	2	T1aN0MX	0.3*0.3cm	4C	1	0	1	0
Group2	1	38	2	T1aN0MX	0.5*0.4Cm	4A	1	0	1	0
Group2	1	32	2	T1aN0MX	0.3*0.2cm	4B	0	0	1	0
Group2	1	29	2	T1aN0MX	0.6cm	4B	1	0	2	0
Group2	1	60	2	T1aN1aMX	1*0.7cm	4B	1	1	2	1
Group2	1	58	2	T1aN1aMX	1*0.7cm	4A	1	1	1	1
Group2	1	49	2	T1aN1bMX	1*0.5cm	5	1	1	2	0
Group2	1	51	2	T1aN1aMX	0.2cm	4C	1	1	1	0
Group2	1	56	2	T1aN1bMX	0.8*0.7cm	5	5	1	2	0
Group2	1	42	2	T1aN1aMX	0.6*0.5cm	4C	5	1	1	0
Group2	1	45	2	T1aN1aMX	0.8*0.5cm	4B	5	1	2	0
Group2	1	61	2	T1aN1aMX	0.5*0.4Cm	4B	1	1	2	0
Group2	2	49	2	T1aN0MX	1*0.8cm	4A	1	0	2	1
Group2	2	40	2	T1aN0MX	0.8*0.7cm	4A	0	0	1	0
Group2	2	56	2	T1aN0MX	0.7*0.5cm	4B	1	0	1	1
Group2	2	42	2	T1aN0MX	0.6*0.5cm	4C	1	0	1	0
Group2	2	70	3	T1aN0MX	0.5*0.4Cm	4B	5	0	1	0
Group2	2	69	3	T1aN0MX	0.4Cm	4B	5	0	1	0
Group2	2	40	3	T1aN0MX	0.7*0.6cm	5	5	0	1	0
Group2	2	32	3	T1aN0MX	0.6*0.5cm	4A	1	0	1	0
Group2	2	66	3	T1aN0MX	0.4*0.4Cm	4A	5	0	2	0
Group2	2	45	3	T1aN0MX	0.4*0.3cm	4C	1	0	1	0
Group2	2	53	3	T1aN0MX	0.6*0.5cm	4B	5	0	1	0
Group2	2	52	3	T1aN0MX	0.4*0.4Cm	4C	5	0	2	0
Group2	2	46	3	T1aN0MX	0.4*0.4Cm	5	5	0	2	0
Group2	2	60	3	T1aN0MX	0.4*0.3cm	4C	5	0	1	0
Group2	2	30	3	T1aN1aMX	1*0.8cm	5	1	0	2	1
Group2	2	40	3	T1aN0MX	1*0.5cm	4C	1	0	1	1
Group2	2	50	3	T1aN0MX	0.8*0.7cm	4C	1	0	1	0
Group2	2	37	3	T1aN0MX	0.5*0.4Cm	4C	1	0	1	1
Group2	2	34	3	T1aN0MX	0.4*0.3cm	4B	1	0	1	0
Group2	2	49	1	T1aN0MX	0.4*0.3cm	4A	5	0	2	0
Group2	2	49	1	T1aN0MX	0.3cm	4A	1	0	1	0
Group2	2	36	1	T1aN0MX	0.2cm	4A	5	0	1	0
Group2	2	45	1	T1aN0MX	0.5*0.3cm	4C	1	0	2	0
Group2	2	37	1	T1aN0MX	0.4*0.3cm	4C	5	0	2	1
Group2	2	36	1	T1aN0MX	0.6*0.4Cm	4C	5	0	1	1
Group2	2	50	1	T1aN0MX	0.5*0.4Cm	4C	1	0	1	0
Group2	2	31	1	T1aN1aMX	1*0.8cm	4B	5	1	1	0
Group2	2	37	1	T1aN1aMX	0.9*0.8cm	4C	0	1	2	1
Group2	2	36	1	T1aN1aMX	0.5cm	5	1	1	1	0
Group2	2	35	1	T1aN1aMX	0.5*0.4Cm	4C	5	1	1	1
Group2	2	42	1	T1aN1aMX	0.3cm	4C	5	1	1	0
Group2	2	42	3	T1aN1aMX	0.05cm	4C	1	1	1	0
Group2	2	30	3	T1aN1aMX	1*0.8cm	5	5	1	1	1
Group2	2	43	3	T1aN1aMX	0.8*0.7cm	4B	1	1	2	0
Group2	2	37	3	T1aN1aMX	1*1cm	5	0	1	2	1
Group2	2	52	3	T1aN1bMX	1*0.5cm	4C	5	1	2	0
Group2	2	41	3	T1aN1bMX	0.7*0.5cm	4C	1	1	2	0
Group2	2	40	3	T1aN1aMX	0.6*0.5cm	4C	5	1	2	0
Group2	2	40	3	T1aN1aMX	0.7*0.5cm	5	1	1	1	1
Group2	2	47	3	T1aN1aMX	1*0.8cm	5	5	1	1	0
Group2	2	51	3	T1aN1aMX	0.8*0.5cm	4B	1	1	2	1
Group2	2	59	3	T1aN1aMX	0.7*0.6cm	4C	1	1	2	1
Group2	2	52	2	T1aN1aMX	0.7*0.6cm	4C	1	1	2	1
Group2	2	41	3	T1aN1aMX	0.4*0.3cm	4C	5	1	2	1
